# Supplementary material for: An atypical Phytophthora sojae RxLR effector manipulates host vesicle trafficking to promote infection
Source: PLoS Pathog. 2021 Nov 29;17(11):e1010104. doi: 10.1371/journal.ppat.1010104 (PMC8659694; doi:10.1371/journal.ppat.1010104)
Supplement: S1 Table — (XLSX) [file ppat.1010104.s016.xlsx]

## Sheet: Sheet1
		Protein accession No.	Description	Unique Peptide Number
				Control(GFP)	GFP-PsAvh181
		XP_009614295.1	PREDICTED: alpha-soluble NSF attachment protein	0	3
		XP_019235429.1	exocyst complex component sec3a	0	2
		XP_016465444.1	PREDICTED: exocyst complex component SEC5A-like	0	2
		XP_016469386.1	PREDICTED: exocyst complex component SEC8-like	0	2
		XP_016444225.1	PREDICTED: SNARE-interacting protein KEULE-like	0	2
		XP_009775458.1	PREDICTED: E3 ubiquitin-protein ligase UPL2-like isoform X2	0	3
