# Supplementary material for: An atypical Phytophthora sojae RxLR effector manipulates host vesicle trafficking to promote infection
Source: PLoS Pathog. 2021 Nov 29;17(11):e1010104. doi: 10.1371/journal.ppat.1010104 (PMC8659694; doi:10.1371/journal.ppat.1010104)
Supplement: S2 Table — (XLSX) [file ppat.1010104.s017.xlsx]

## Sheet: Sheet1
		Primer name	Primer 5’-3’	Purpose
		silenceGmSNAP-1-F	CTTCAAGCTCGCCAAATCAT	RT-PCR for detecting the expression of GmSNAP-1
		silenceGmSNAP-1-R	CACCCTCGTACAATTCAGCA	RT-PCR for detecting the expression of GmSNAP-1
		silenceGmSNAP-2-F	ATGGCCGATCAGTTATCCAA	RT-PCR for detecting the expression of GmSNAP-2
		silenceGmSNAP-2-F	CCAGCTTTGTCCCATGATTT	RT-PCR for detecting the expression of GmSNAP-2
		silenceGmSNAP-3-F	CTGGCATTTGCCAACTTTGT	RT-PCR for detecting the expression of GmSNAP-3
		silenceGmSNAP-3-F	TCCAAAGGGGTCATGCTATC	RT-PCR for detecting the expression of GmSNAP-3
		silenceNbSNAP-1-F	GCAAATCAGTGCAAGCAGAA	RT-PCR for detecting the expression of NbSNAP-1
		silenceNbSNAP-1-R	AATGTTGGATCCAGCTCCTG	RT-PCR for detecting the expression of NbSNAP-1
		silenceNbSNAP-2-F	GCAAATCAGTGCAAGCAGAA	RT-PCR for detecting the expression of NbSNAP-2
		silenceNbSNAP-2-R	AATGTTGGATCCAGCTCCTG	RT-PCR for detecting the expression of NbSNAP-2
		silenceNbSNAP-3-F	AAACTAAGCGGTTGGGGACT	RT-PCR for detecting the expression of NbSNAP-3
		silenceNbSNAP-3-R	ATAAGCACCAGCAGCCTCAT	RT-PCR for detecting the expression of NbSNAP-3
		ACT RT-F	ACTGCACCTTCCAGACCATC	RT-PCR for detecting biomass of Phytophthora sojae
		ACT RT-R	CCACCACCTTGATCTTCATG	RT-PCR for detecting biomass of Phytophthora sojae
		GmCYP2-F	CGGGACCAGTGTGCTTCTTCA	RT-PCR for detecting biomass of Phytophthora sojae
		GmCYP2-R	CCCCTCCACTACAAAGGCTGC	RT-PCR for detecting biomass of Phytophthora sojae
		NbEFR RT-F	AGTATGCCTGGGTGCTTGAC	RT-PCR for detecting biomass of Phytophthora capsici
		NbEFR RT-F	ACAGGGACAGTTCCAATACCA	RT-PCR for detecting biomass of Phytophthora capsici
		181del Left-F	GCTTGATATCGAATTGGTGCATGTAACTCGTCG	Plasmid construction for deletion of PsAvh181 in Phytophthora sojae
		181del Left-R	GCCCTTGCTCACCATTTTCGATCTTCTTGTCTTGAG	Plasmid construction for deletion of PsAvh181 in Phytophthora sojae
		181del Right-F	ATGACAACGCATCAATTCAC	Plasmid construction for deletion of PsAvh181 in Phytophthora sojae
		181del Right-R	TAGAACTAGTGGATCCCTACCAGCAAGTTCAAAAA	Plasmid construction for deletion of PsAvh181 in Phytophthora sojae
