# Supplementary material for: An atypical Phytophthora sojae RxLR effector manipulates host vesicle trafficking to promote infection
Source: PLoS Pathog. 2021 Nov 29;17(11):e1010104. doi: 10.1371/journal.ppat.1010104 (PMC8659694; doi:10.1371/journal.ppat.1010104)
Supplement: S3 Table — (XLSX) [file ppat.1010104.s018.xlsx]

## Sheet: Sheet1
	Regions used for silencing of GmSNAPs in soybean hairy roots (PFGC GmSNAPs) (high light)	Regions used for silencing of NbSNAPs in soybean hairy roots (TRV:: NbSNAPs) (high light)
	>GmSNAP-1	>NbSNAP-1
	ATGGCCGATCAGTTATCGAAGGGAGAGGAATTCGAGAAAAAGGCTGAGAAGAAGCTCAGCGGTTGGGGCTTGTTTGGCTCCAAGTATGAAGATGCCGCCGATCTCTTCGATAAAGCCGCCAATTGCTTCAAGCTCGCCAAATCATGGGACAAGGCTGGAGCGACATACCTGAAGTTGGCAAGTTGTCATTTGAAGTTGGAAAGCAAGCATGAAGCTGCACAGGCCCATGTCGATGCTGCACATTGCTACAAAAAGACTAATATAAACGAGTCTGTATCTTGCTTAGACCGAGCTGTAAATCTTTTCTGTGACATTGGAAGACTCTCTATGGCTGCTAGATATTTAAAGGAAATTGCTGAATTGTACGAGGGTGAACAGAATATTGAGCAGGCTCTTGTT…	ATGGGGGATCAAATCGCAAGAGGTGAAGATTTCGAGAAGAAGGCAGAGAAAAAGCTGAGCGGATGGGGCCTTTTCGGCTCAAAATACGAAGACGCTGTTGATCTCTTCGATAAAGCTGGCAATTGCTTCAAACTCGCCAAATCATGGGATCAAGCCGGAGCAGTATATGTTAAATTGGCTAATTGTCATCTTAAGTTGGATAGCAAACATGAGGCTGCTAATGCTTATGCTGATGCTGCTCATTGCTACAAGAAGTCAAACACTAAAGAGGCAATATCGTGTTTAGAGCAGGCAGTGAACATGTTTCTGGACATTGGGAGGCTAAGTATGGCTGCAAGATATTACAAGGAAATTGCTGAATTATATGAGCAAGAGCAAAACTTGGAGCAGGCCATCAGT…
